# Supplementary material for: DNA methylation remodeling and the functional implication during male gametogenesis in rice
Source: Genome Biol. 2024 Apr 2;25:84. doi: 10.1186/s13059-024-03222-w (PMC10985897; doi:10.1186/s13059-024-03222-w)
Supplement: Supplementary file 4 — Additional file 4: Table S3. 315 genes annotated by Cluster A. [file 13059_2024_3222_MOESM4_ESM.xlsx]

## Sheet: 315 genes annotated by ClusterA
Additional file 4: Table S3. Gene lists of Additional file 1: Fig. S3e
315 genes annotated by Cluster A
Locs name	Gene_symbol_synonym(s)	TF_family	Protein_Name	annotation
LOC_Os01g01730	-	-	-	serine/arginine repetitive matrix protein 2, putative, expressed
LOC_Os01g03390	RBBI2-3	-	BOWMAN-BIRK INHIBITOR 2-3	BBTI7 - Bowman-Birk type bran trypsin inhibitor precursor, expressed
LOC_Os01g03400	-	-	-	E3 ubiquitin-protein ligase SINA-like 2, putative
LOC_Os01g03680	-	-	-	BBTI8 - Bowman-Birk type bran trypsin inhibitor precursor, expressed
LOC_Os01g03690	RLCK19	-	RECEPTOR-LIKE CYTOPLASMIC KINASE 19	TKL_IRAK_DUF26-lg.1 - DUF26 kinases have homology to DUF26 containing loci, expressed
LOC_Os01g09200	-	-	-	AGC_AGC_other_NDRh_TRCd.1 - ACG kinases include homologs to PKA, PKG and PKC, expressed
LOC_Os01g09500	-	-	-	expressed protein
LOC_Os01g09510	-	-	-	60S acidic ribosomal protein, putative, expressed
LOC_Os01g11160	CAT1	-	-	amino acid permease family protein, putative, expressed
LOC_Os01g11870	-	-	-	expressed protein
LOC_Os01g15270	-	-	-	expressed protein
LOC_Os01g16590	-	-	-	expressed protein
LOC_Os01g16840	-	-	-	microneme protein Sm70, putative, expressed
LOC_Os01g17980	-	-	-	expressed protein
LOC_Os01g20110	-	-	-	expressed protein
LOC_Os01g20900	WAK4, RLCK32, RLCK32	-	WALL-ASSOCIATED KINASE 4	OsWAK4 - OsWAK receptor-like cytoplasmic kinase OsWAK-RLCK, expressed
LOC_Os01g22954	-	-	-	serine carboxypeptidase, putative, expressed
LOC_Os01g23580	-	-	-	inorganic H+ pyrophosphatase, putative, expressed
LOC_Os01g24420	-	-	-	expressed protein
LOC_Os01g24690	RPL23A	-	RIBOSOMAL PROTEIN L23A	60S ribosomal protein L23A, putative, expressed
LOC_Os01g25600	-	-	-	tetratricopeptide repeat domain containing protein, expressed
LOC_Os01g25610	RPS4	-	_	40S ribosomal protein S4, putative, expressed
LOC_Os01g33390	-	-	-	expressed protein
LOC_Os01g47660	-	-	-	60S ribosomal protein L18a, putative, expressed
LOC_Os01g47680	-	-	-	60S ribosomal protein L18a-1, putative, expressed
LOC_Os01g47690	GLYII1, GLYII1, ETHE1, ETHE1, GLYII-1	-	GLYOXALASE II-1	metallo-beta-lactamase family protein, putative, expressed
LOC_Os01g48874	-	-	-	wax synthase, putative, expressed
LOC_Os01g49190	AtpB	-	-	ATP synthase, putative, expressed
LOC_Os01g49200	-	-	-	microtubule associated protein, putative, expressed
LOC_Os01g49810	-	-	-	expressed protein
LOC_Os01g51680	-	-	-	hypothetical protein
LOC_Os01g52500	cytME1	-	NADP-MALIC ENZYME 2	NADP-dependent malic enzyme, putative, expressed
LOC_Os01g54870	-	-	-	60S ribosomal protein L18a, putative, expressed
LOC_Os01g55820	-	-	-	X8 domain containing protein, expressed
LOC_Os01g55830	GSTF2, RGSTII	-	PHI GLUTATHIONE S-TRANSFERASE 2	glutathione S-transferase, putative, expressed
LOC_Os01g59990	BIP123, RPL24a, RPL24a	-	-	ribosomal protein L24, putative, expressed
LOC_Os01g62420	cTPI	-	-	triosephosphate isomerase, cytosolic, putative, expressed
LOC_Os01g67860	AldC-1	-	CYTOPLAST ALDOLASE 1	fructose-bisphospate aldolase isozyme, putative, expressed
LOC_Os01g68589	LTPd2, LtpIV.2	-	-	LTPL39 - Protease inhibitor/seed storage/LTP family protein precursor, expressed
LOC_Os01g70650	-	-	-	subtilisin N-terminal Region family protein, expressed
LOC_Os02g01550	Fbox059, Fbox59, _F0692	-	-	OsFBL6 - F-box domain and LRR containing protein, expressed
LOC_Os02g01560	-	-	-	40S ribosomal protein S4, putative, expressed
LOC_Os02g02200	-	-	-	thaumatin, putative, expressed
LOC_Os02g03860	MASP1	-	-	mitochondrial ATP synthase precursor, putative, expressed
LOC_Os02g05240	-	-	-	expressed protein
LOC_Os02g14230	-	-	-	expressed protein
LOC_Os02g15430	-	-	-	expressed protein
LOC_Os02g15510	-	-	-	BED zinc finger family protein, expressed
LOC_Os02g19550	-	-	-	lectin-like receptor kinase, putative, expressed
LOC_Os02g22370	-	-	-	expressed protein
LOC_Os02g25870	-	-	-	elongation factor Tu, putative, expressed
LOC_Os02g32030	-	-	-	elongation factor, putative, expressed
LOC_Os02g33130	-	-	-	pectinesterase inhibitor domain containing protein, putative, expressed
LOC_Os02g33140	-	-	-	ribosomal protein, putative, expressed
LOC_Os02g33660	-	-	-	expressed protein
LOC_Os02g34470	-	-	-	expressed protein
LOC_Os02g35830	-	-	-	extracellular ligand-gated ion channel, putative, expressed
LOC_Os02g37862	-	-	-	60S ribosomal protein L6, putative, expressed
LOC_Os02g41630	PAL, Pal1*, Pal1, PAL, Pal_1, PalI, PAL2, PAL01, PAL01, PAL, CP-1, GP-1, PAL1, PAL3, PAL3	-	PHENYLALANINE AMMONIA-LYASE 1	phenylalanine ammonia-lyase, putative, expressed
LOC_Os02g44310	RCc3, HyPRP01, HyP/GRP01, HyPRP1, HyP/GRP1, Rcc3, HyPRP1	-	-	LTPL112 - Protease inhibitor/seed storage/LTP family protein precursor, expressed
LOC_Os02g45460	-	-	-	expressed protein
LOC_Os02g45480	C3H17, WD40-49	C3H	ZINC FINGER CCCH DOMAIN-CONTAINING PROTEIN 17	nucleic acid binding protein, putative, expressed
LOC_Os02g48660	-	-	-	60S ribosomal protein L31, putative, expressed
LOC_Os02g48720	ant, ricANC1, ANC1	-	ADENOSINE NUCLEOTIDE TRANSLOCATOR	mitochondrial carrier protein, putative, expressed
LOC_Os02g51340	-	-	-	hypothetical protein
LOC_Os02g54160	EREBP1, ERF#070, ERF070, ERF70, ERF70, AP2/EREBP#084, AP2/EREBP84	AP2-EREBP	ETHYLENE-RESPONSIVE ELEMENT-BINDING PROTEIN 1	AP2 domain containing protein, expressed
LOC_Os02g54470	-	-	-	60S ribosomal protein L35a-3, putative, expressed
LOC_Os02g57720	PIP1;3. PIP1.3, PIP1-3, RWC3, RWC-3, PIP1-3	-	PLASMA MEMBRANE INTRINSIC PROTEIN 1;3	aquaporin protein, putative, expressed
LOC_Os03g04590	-	-	-	ribosomal protein, putative, expressed
LOC_Os03g04750	-	-	-	60S ribosomal protein L21-2, putative, expressed
LOC_Os03g05290	TIP1;1, TIP1-1, rTIP1	-	TONOPLAST INTRINSIC PROTEIN 1;1	aquaporin protein, putative, expressed
LOC_Os03g07850	-	-	-	tRNA methyltransferase, putative, expressed
LOC_Os03g08470	ERF#062, ERF062, ERF62, AP2/EREBP#125, AP2/EREBP125, AP2-125, LG3, LG3, LG3/AP2-125, AP2-125, WAP1, WAP1	AP2-EREBP	ETHYLENE RESPONSE FACTOR 62	AP2 domain containing protein, expressed
LOC_Os03g10500	-	-	-	adenylyl-sulfate kinase, putative, expressed
LOC_Os03g10510	VDAC4, VDAC5, VDAC5	-	_	outer mitochondrial membrane porin, putative, expressed
LOC_Os03g12670	-	-	-	expressed protein
LOC_Os03g13170	ZIURP1, Ub-CEP52-1	-	-	ubiquitin fusion protein, putative, expressed
LOC_Os03g16600	-	-	-	expressed protein
LOC_Os03g16980	UXS, UXS-3, UXS3	-	-	NAD dependent epimerase/dehydratase family domain containing protein, expressed
LOC_Os03g17690	APX1, APXa, APx01, APx1, APX1, APx1, cAPX	-	ASCORBATE PEROXIDASE 1	OsAPx1 - Cytosolic Ascorbate Peroxidase encoding gene 1-8, expressed
LOC_Os03g21040	EULD1b, EULD1b	-	EUL-RELATED LECTIN D1B	stress responsive protein, putative, expressed
LOC_Os03g22170	ERF#066, ERF066, ERF66, AP2/EREBP#030, AP2/EREBP30	AP2-EREBP	ETHYLENE RESPONSE FACTOR 66	AP2 domain containing protein, expressed
LOC_Os03g24230	-	-	-	conserved hypothetical protein
LOC_Os03g24690	TPS13	-	-	terpene synthase, putative, expressed
LOC_Os03g24930	RLCK109, RLCK109, BBS1, BBS1/RLCK109, PTK4, PTK4/BBS1, PTK4	-	RECEPTOR-LIKE CYTOPLASMIC KINASE 109	tyrosine protein kinase domain containing protein, putative, expressed
LOC_Os03g25560	-	-	-	expressed protein
LOC_Os03g27260	RPS6, RPS6a, RPS6A, RPS6, RPS6a	-	-	40S ribosomal protein S6, putative, expressed
LOC_Os03g35340	-	-	-	expressed protein
LOC_Os03g38000	-	-	-	40S ribosomal protein S3-1, putative, expressed
LOC_Os03g38200	-	-	-	hypothetical protein
LOC_Os03g38210	GAMYBL2	MYB	GAMYB-LIKE 2	MYB family transcription factor, putative, expressed
LOC_Os03g40194	-	-	-	disease resistance RPP13-like protein 1, putative, expressed
LOC_Os03g41612	-	-	-	ribosomal protein L25, putative, expressed
LOC_Os03g46770	GRP3, RTP, RBP-152	-	GLYCINE-RICH RNA-BINDING PROTEIN 3	RNA recognition motif containing protein, expressed
LOC_Os03g50290	GF14f, SR14-3-3, GF14f, S94, ric1, 14-3-3f	-	-	14-3-3 protein, putative, expressed
LOC_Os03g50885	act1, AC1, RAC1, RAc1, ACT11, ACT1	-	ACTIN 1	actin, putative, expressed
LOC_Os03g53180	-	-	-	expressed protein
LOC_Os03g53270	-	-	-	stem-specific protein TSJT1, putative, expressed
LOC_Os03g58430	-	-	-	40S ribosomal protein S15, putative, expressed
LOC_Os04g04210	-	-	-	expressed protein
LOC_Os04g05090	-	-	-	expressed protein
LOC_Os04g06500	-	-	-	expressed protein
LOC_Os04g07040	-	-	-	expressed protein
LOC_Os04g07130	-	-	-	expressed protein
LOC_Os04g07600	-	-	-	AGAP002737-PA, putative, expressed
LOC_Os04g07920	-	-	-	expressed protein
LOC_Os04g09654	COMTL6	-	CAFFEIC ACID 3-O-METHYLTRANSFERASE LIKE 6	O-methyltransferase, putative, expressed
LOC_Os04g14150	-	-	-	dehydration response related protein, putative, expressed
LOC_Os04g14220	rNBS17	-	-	disease resistance protein RPM1, putative, expressed
LOC_Os04g20990	-	-	-	tRNA-dihydrouridine synthase, putative, expressed
LOC_Os04g23460	-	-	-	expressed protein
LOC_Os04g24700	-	-	-	expressed protein
LOC_Os04g24810	MADS83	-	MADS-BOX TRANSCRIPTION FACTOR 83	OsMADS83 - MADS-box family gene with M-gamma type-box
LOC_Os04g29000	-	-	-	sulfotransferase domain containing protein, expressed
LOC_Os04g29010	-	-	-	expressed protein
LOC_Os04g30340	-	-	-	wall-associated receptor kinase, putative, expressed
LOC_Os04g32610	-	-	-	expressed protein
LOC_Os04g40780	Fbox223, _F0055	-	-	OsFBX145 - F-box domain containing protein, expressed
LOC_Os04g43190	-	-	-	expressed protein
LOC_Os04g47059	bHLH016, Kala4, B2, B2	bHLH	-	TRANSPARENT TESTA 8, putative, expressed
LOC_Os04g47220	PIP1;2, PIP1-2, PIP1-2	-	PLASMA MEMBRANE INTRINSIC PROTEIN 1;2	aquaporin protein, putative, expressed
LOC_Os04g51620	-	-	-	expressed protein
LOC_Os04g56520	UAM2	-	-	alpha-1,4-glucan-protein synthase, putative, expressed
LOC_Os05g03010	-	-	-	expressed protein
LOC_Os05g04510	SAMS1, -SAMS1, SAMS, SAM, SAMS	-	-	S-adenosylmethionine synthetase, putative, expressed
LOC_Os05g06310	rpl18	-	RIBOSOMAL PROTEIN L18	60S ribosomal protein L18-3, putative, expressed
LOC_Os05g06530	-	-	-	expressed protein
LOC_Os05g06770	S27a	-	-	40S ribosomal protein S27a, putative, expressed
LOC_Os05g07700	-	-	-	ribosomal protein, putative, expressed
LOC_Os05g07710	ATG18d, WD40-114	-	-	WD40-like domain containing protein, putative, expressed
LOC_Os05g08710	-	-	-	expressed protein
LOC_Os05g12710	-	-	-	expressed protein
LOC_Os05g12730	-	-	-	expressed protein
LOC_Os05g13670	-	-	-	expressed protein
LOC_Os05g16180	-	-	-	NB-ARC domain containing protein, expressed
LOC_Os05g16490	-	-	-	expressed protein
LOC_Os05g16740	-	-	-	SHR5-receptor-like kinase, putative, expressed
LOC_Os05g22940	-	-	-	acetyl-CoA carboxylase, putative, expressed
LOC_Os05g23250	-	-	-	Leucine Rich Repeat family protein, expressed
LOC_Os05g28260	-	-	-	expressed protein
LOC_Os05g28390	-	-	-	expressed protein
LOC_Os05g30300	5bglu21, 5Bglu21	-	BETA-GLUCOSIDASE 21	Os5bglu21 - beta-glucosidase homologue, similar to G. max isohydroxyurate hydrolase, expressed
LOC_Os05g30600	-	-	-	expressed protein
LOC_Os05g32870	-	-	-	expressed protein
LOC_Os05g33380	GSC 233, AldC-2	-	-	fructose-bisphospate aldolase isozyme, putative, expressed
LOC_Os05g34490	-	-	-	expressed protein
LOC_Os05g34770	Cc1, Cc-1	-	CYTOCHROME C 1	cytochrome c, putative, expressed
LOC_Os05g40820	-	-	-	ribosomal protein L24, putative, expressed
LOC_Os05g45660	-	-	-	plasminogen activator inhibitor 1 RNA-binding protein, putative, expressed
LOC_Os05g49030	rpl18a, RPL18a, RPL18a	-	RIBOSOMAL PROTEIN L18A	60S ribosomal protein L18a, putative, expressed
LOC_Os05g49880	-	-	-	lactate/malate dehydrogenase, putative, expressed
LOC_Os05g50910	-	-	-	extra-large G-protein-related, putative, expressed
LOC_Os05g51210	-	-	-	expressed protein
LOC_Os06g06610	-	-	-	expressed protein
LOC_Os06g08080	OVP2	-	VACUOLAR H+-PYROPHOSPHATASE 2	inorganic H+ pyrophosphatase, putative, expressed
LOC_Os06g13530	-	-	-	benzoate carboxyl methyltransferase, putative, expressed
LOC_Os06g15580	TBL66, TBL66	-	-	hypothetical protein
LOC_Os06g17930	-	-	-	NBS-LRR disease resistance protein, putative, expressed
LOC_Os06g17970	-	-	-	NBS-LRR disease resistance protein, putative, expressed
LOC_Os06g20240	-	-	-	latency associated nuclear antigen, putative, expressed
LOC_Os06g23180	-	-	-	expressed protein
LOC_Os06g25410	-	-	-	hypothetical protein
LOC_Os06g26270	-	-	-	prefoldin, putative, expressed
LOC_Os06g29880	-	-	-	expressed protein
LOC_Os06g38720	-	-	-	expressed protein
LOC_Os06g42720	ATL5	-	-	amino acid transporter, putative, expressed
LOC_Os06g43430	CYP71K9	-	CYTOCHROME P450 71K9	cytochrome P450, putative, expressed
LOC_Os06g43440	-	-	-	cytochrome P450, putative, expressed
LOC_Os06g46770	Ubi1	-	-	ubiquitin family protein, putative, expressed
LOC_Os07g05100	-	-	-	expressed protein
LOC_Os07g05890	-	-	-	expressed protein
LOC_Os07g08330	-	-	-	ribosomal protein L4, putative, expressed
LOC_Os07g08340	PKpa1	-	PYRUVATE KINASE P ALPHA 1	pyruvate kinase, putative, expressed
LOC_Os07g09460	-	-	-	expressed protein
LOC_Os07g10180	-	-	-	expressed protein
LOC_Os07g10190	-	-	-	glucosyltransferase, putative, expressed
LOC_Os07g12110	eIF-3e, eIF3e	-	EUKARYOTIC INITIATION FACTOR 3E	eukaryotic translation initiation factor 3 subunit E, putative, expressed
LOC_Os07g12370	-	-	-	expressed protein
LOC_Os07g16600	-	-	-	expressed protein
LOC_Os07g18230	-	-	-	lectin-like receptor kinase, putative, expressed
LOC_Os07g24210	-	-	-	hypothetical protein
LOC_Os07g26050	-	-	-	hypothetical protein
LOC_Os07g26060	-	-	-	expressed protein
LOC_Os07g26100	-	-	-	expressed protein
LOC_Os07g26630	PIP2;4, PIP2.4, PIP2-4, PIP2-4	-	PLASMA MEMBRANE INTRINSIC PROTEIN 2;4	aquaporin protein, putative, expressed
LOC_Os07g26860	-	-	-	expressed protein
LOC_Os07g30960	-	-	-	monooxygenase, putative, expressed
LOC_Os07g30970	NDPK1, NDK, rNDK, NDK1, NDKR, NDK-1	-	NUCLEOSIDE DIPHOSPHATE KINASE 1	nucleoside diphosphate kinase, putative, expressed
LOC_Os07g31300	RMtATPd1	-	-	ATP synthase delta chain, mitochondrial precursor, putative, expressed
LOC_Os07g39130	-	-	-	expressed protein
LOC_Os07g39140	-	-	-	expressed protein
LOC_Os07g42700	-	-	-	paramyosin, putative, expressed
LOC_Os07g43730	-	-	-	transcription elongation factor 1, putative, expressed
LOC_Os07g43740	-	-	-	zinc finger, C3HC4 type domain containing protein, expressed
LOC_Os07g44050	-	-	-	expressed protein
LOC_Os07g44060	-	-	-	haloacid dehalogenase-like hydrolase family protein, putative, expressed
LOC_Os07g46660	UBP10	-	UBIQUITIN-SPECIFIC PROCESSING PROTEASE 10	ubiquitin carboxyl-terminal hydrolase domain containing protein, expressed
LOC_Os07g46750	eEF-1beta', EF-1beta'	-	EUKARYOTIC ELONGATION FACTOR 1-BETA'	elongation factor protein, putative, expressed
LOC_Os07g46760	-	-	-	RNA recognition motif containing protein, putative, expressed
LOC_Os07g49390	Mtr1, MTR1, PDT, ADT	-	-	P-protein, putative, expressed
LOC_Os07g49400	APX2, APx02, APXb, APx2, APX2, APx2, cAPX, APX1, APX1	-	L-ASCORBATE PEROXIDASE 2	OsAPx2 - Cytosolic Ascorbate Peroxidase encoding gene 4,5,6,8, expressed
LOC_Os08g01550	-	-	-	expressed protein
LOC_Os08g01794	-	-	-	bromodomain domain containing protein, expressed
LOC_Os08g02110	prx117	-	-	peroxidase precursor, putative, expressed
LOC_Os08g02590	-	-	-	expressed protein
LOC_Os08g03100	-	-	-	receptor like protein kinase, putative, expressed
LOC_Os08g03470	MB18, MB18	-	-	MBTB15 - Bric-a-Brac, Tramtrack, Broad Complex BTB domain with Meprin and TRAF Homology MATH domain, expressed
LOC_Os08g03579	-	-	-	expressed protein
LOC_Os08g03590	-	-	-	expressed protein
LOC_Os08g03630	-	-	-	acyl-activating enzyme 14, putative, expressed
LOC_Os08g03640	YK704, 60sP0	-	-	60S acidic ribosomal protein P0, putative, expressed
LOC_Os08g05090	-	-	-	expressed protein
LOC_Os08g08592	-	-	-	expressed protein
LOC_Os08g12970	-	-	-	expressed protein
LOC_Os08g13870	RLCK248	-	RECEPTOR-LIKE CYTOPLASMIC KINASE 248	S-locus lectin protein kinase family protein, putative, expressed
LOC_Os08g13920	XTH17, XTH8	-	XYLOGLUCAN ENDOTRANSGLUCOSYLASE/HYDROLASE 17	glycosyl hydrolases family 16, putative, expressed
LOC_Os08g14710	-	-	-	expressed protein
LOC_Os08g17294	PSF3	-	PARTNER OF SLD FIVE 3	PSF3 - Putative GINS complex subunit, expressed
LOC_Os08g17784	PAP23	-	PURPLE ACID PHOSPHATASE 23	purple acid phosphatase, putative, expressed
LOC_Os08g21330	BIP126	-	-	formamidopyrimidine-DNA glycosylase, putative, expressed
LOC_Os08g22149	CBSX1, Cen8.t00941	-	_	CBS domain containing membrane protein, putative, expressed
LOC_Os08g30014	-	-	-	expressed protein
LOC_Os08g30020	-	-	-	membrane protein, putative, expressed
LOC_Os08g33030	-	-	-	expressed protein
LOC_Os08g36100	-	-	-	expressed protein
LOC_Os08g41300	rpL32_8.1	-	-	60S ribosomal protein L32, putative, expressed
LOC_Os08g44480	RPS25, RPS25	-	_	40S ribosomal protein S25, putative, expressed
LOC_Os09g02420	-	-	-	expressed protein
LOC_Os09g02910	-	-	-	expressed protein
LOC_Os09g03850	-	-	-	expressed protein
LOC_Os09g10970	-	-	-	expressed protein
LOC_Os09g15760	-	-	-	expressed protein
LOC_Os09g16470	-	-	-	hypothetical protein
LOC_Os09g17640	-	-	-	hypothetical protein
LOC_Os09g17650	-	-	-	expressed protein
LOC_Os09g20284	PAO7, PAO3, PAO3	-	POLYAMINE OXIDASE 7	amine oxidase, flavin-containing, domain containing protein, expressed
LOC_Os09g21580	Fbox483, _F0233	-	-	OsFBX324 - F-box domain containing protein, expressed
LOC_Os09g21660	-	-	-	expressed protein
LOC_Os09g21790	-	-	-	hypothetical protein
LOC_Os09g30320	BURP15, BURP15	-	ANTHER-SPECIFIC PROTEIN 8	BURP domain containing protein, expressed
LOC_Os09g31170	-	-	-	expressed protein
LOC_Os09g31180	-	-	-	ribosomal protein L6, putative, expressed
LOC_Os09g31190	-	-	-	slowmo homolog, putative, expressed
LOC_Os09g39550	IF1-2	-	-	expressed protein
LOC_Os09g39800	-	-	-	hypothetical protein
LOC_Os10g01070	-	-	-	expressed protein
LOC_Os10g01530	bHLH023	bHLH	-	helix-loop-helix DNA-binding domain containing protein, expressed
LOC_Os10g03710	-	-	-	expressed protein
LOC_Os10g08930	-	-	-	S10/S20 domain containing ribosomal protein, putative, expressed
LOC_Os10g08940	-	-	-	expressed protein
LOC_Os10g13380	-	-	-	expressed protein
LOC_Os10g20139	-	-	-	expressed protein
LOC_Os10g21970	-	-	-	expressed protein
LOC_Os10g22190	-	-	-	subtilase, putative, expressed
LOC_Os10g26430	-	-	-	agenet domain containing protein, expressed
LOC_Os10g27174	RPS28	-	RIBOSOMAL PROTEIN S28	40S ribosomal protein S28, putative, expressed
LOC_Os10g32820	RPL21.2	-	RIBOSOMAL PROTEIN L21.2	60S ribosomal protein L21-2, putative, expressed
LOC_Os10g33800	CMDH, cMDH, cMDH, MDH, MDH, FLO16	-	CYTOPLASMIC MALATE DEHYDROGENASE	lactate/malate dehydrogenase, putative, expressed
LOC_Os10g34000	PIP2;10, PIP2.10, PIP2-10	-	PLASMA MEMBRANE INTRINSIC PROTEIN 2;10	aquaporin protein, putative, expressed
LOC_Os10g41950	-	-	-	phosphatidylinositol N-acetylglucosaminyltransferase subunit P, putative, expressed
LOC_Os10g41960	eIF-3b, eIF3b	-	EUKARYOTIC INITIATION FACTOR 3B	eukaryotic translation initiation factor 3 subunit B, putative, expressed
LOC_Os11g06390	-	-	-	actin, putative, expressed
LOC_Os11g06750	RPL3B, RPL3, RPL3	-	RIBOSOMAL PROTEIN L3B	ribosomal protein L3, putative, expressed
LOC_Os11g06760	Alba8, Alba8	-	-	protein of unknown function domain containing protein, expressed
LOC_Os11g08490	-	-	-	expressed protein
LOC_Os11g10290	-	-	-	S-domain receptor-like protein kinase, putative, expressed
LOC_Os11g10550	-	-	-	NBS-LRR disease resistance protein, putative, expressed
LOC_Os11g11340	-	-	-	CIP111, putative, expressed
LOC_Os11g14220	TID1, TubA2, SRS5, -TubA2, TubA2, SRS5	-	ALPHA TUBLIN	tubulin/FtsZ domain containing protein, putative, expressed
LOC_Os11g16340	-	-	-	expressed protein
LOC_Os11g17060	-	-	-	expressed protein
LOC_Os11g18000	-	-	-	hypothetical protein
LOC_Os11g18130	-	-	-	expressed protein
LOC_Os11g18366	C10	-	-	cycloartenol synthase, putative, expressed
LOC_Os11g18880	-	-	-	UBX domain-containing protein, putative, expressed
LOC_Os11g19030	-	FAR1	-	FAR1 family protein, expressed
LOC_Os11g22404	PP2C75, PP2C75, PP121	-	-	protein phosphatase 2C, putative, expressed
LOC_Os11g23880	-	-	-	expressed protein
LOC_Os11g23890	PTR	-	-	peptide transporter PTR2, putative, expressed
LOC_Os11g24060	-	-	-	permease domain containing protein, putative, expressed
LOC_Os11g26850	SAHH, SAHH	-	-	erythronate-4-phosphate dehydrogenase, putative, expressed
LOC_Os11g26860	SHM2, SHM2, SHMT2, SHMT2, SHTM4, SHTM4	-	-	serine hydroxymethyltransferase, mitochondrial precursor, putative, expressed
LOC_Os11g28480	-	-	-	expressed protein
LOC_Os11g29470	-	-	-	expressed protein
LOC_Os11g31360	ONAC128	NAC	NAC DOMAIN-CONTAINING PROTEIN 128	no apical meristem protein, putative, expressed
LOC_Os11g31390	-	-	-	expressed protein
LOC_Os11g31430	-	-	-	expressed protein
LOC_Os11g34010	ZHD10	-	-	hypothetical protein
LOC_Os11g34450	GF14d, GF14d, 14-3-3, 14-3-3d	-	-	14-3-3 protein, putative, expressed
LOC_Os11g35580	-	-	-	disease resistance protein RPM1, putative, expressed
LOC_Os11g38959	-	-	-	40S ribosomal protein S9-2, putative, expressed
LOC_Os11g39740	-	-	-	expressed protein
LOC_Os11g39990	pPLAIItheta, pPLAIItheta	-	-	patatin, putative, expressed
LOC_Os11g40009	pPLAIIiota, pPLAIIiota	-	-	phospholipase, patatin family, putative, expressed
LOC_Os11g42200	LAC23, LAC19, LAC19	-	LACCASE 23	laccase precursor protein, putative, expressed
LOC_Os11g43900	TCTP, TCTP, TCTPa, TCTPb, TPH	-	-	translationally-controlled tumor protein, putative, expressed
LOC_Os11g45580	-	-	-	embryogenesis transmembrane protein, putative, expressed
LOC_Os11g47809	MT1a, MT1a, MT1e, MT-I-1a, MT1e-P, MTa, rgMT, MT-1, rgMT-1	-	METALLOTHIONEIN I-1A	metallothionein, putative, expressed
LOC_Os12g03580	-	-	-	expressed protein
LOC_Os12g07010	RPL3A, ARP1, ARP3	-	RIBOSOMAL PROTEIN L3A	ribosomal protein L3, putative, expressed
LOC_Os12g07020	-	-	-	5-formyltetrahydrofolate cyclo-ligase, putative, expressed
LOC_Os12g07070	-	-	-	hypothetical protein
LOC_Os12g12190	-	-	-	expressed protein
LOC_Os12g19549	TERT	-	TELOMERASE REVERSE TRANSCRIPTASE	telomerase reverse transcriptase, putative, expressed
LOC_Os12g24420	CDKG1	-	CYCLIN-DEPENDENT KINASE G1	cyclin-dependent kinase G-1, putative, expressed
LOC_Os12g26910	-	-	-	expressed protein
LOC_Os12g28020	-	-	-	hypothetical protein
LOC_Os12g32240	eIF-4d, EIF4D, elF-4D	-	EUKARYOTIC INITIATION FACTOR 4D	eukaryotic translation initiation factor 5A, putative, expressed
LOC_Os12g35270	-	-	-	expressed protein
LOC_Os12g38000	rpl2, rpl8, RPL8, RPL2, RPL8	-	RIBOSOMAL PROTEIN L2	60S ribosomal protein L8, putative, expressed
LOC_Os12g40160	-	-	-	expressed protein
LOC_Os12g40630	bHLH137	bHLH	-	helix-loop-helix DNA-binding domain containing protein, expressed
LOC_Os12g41760	-	-	-	expressed protein
LOC_Os12g42884	-	-	-	5-methyltetrahydropteroyltriglutamate--homocysteine methyltransferase, putative, expressed
LOC_Os12g43600	GRP162	-	-	RNA recognition motif containing protein, expressed
