# Supplementary material for: DNA methylation remodeling and the functional implication during male gametogenesis in rice
Source: Genome Biol. 2024 Apr 2;25:84. doi: 10.1186/s13059-024-03222-w (PMC10985897; doi:10.1186/s13059-024-03222-w)
Supplement: Supplementary file 5 — Additional file 5: Table S4. 132 genes annotated by SLM. [file 13059_2024_3222_MOESM5_ESM.xlsx]

## Sheet: 132 genes annotated by SLM
Additional file 5: Table S4. Gene lists of Additional file 1: Fig. S10C
132 genes annotated by SLM
Locs name	Gene_symbol_synonym(s)	TF_family	Protein_Name	annotation
LOC_Os01g03680	-	-	-	BBTI8 - Bowman-Birk type bran trypsin inhibitor precursor, expressed
LOC_Os01g05070	-	-	-	expressed protein
LOC_Os01g10440	-	-	-	xylyltransferase, putative, expressed
LOC_Os01g15270	-	-	-	expressed protein
LOC_Os01g22490	RPS27a, UBQ5, RPS27a	-	UBIQUITIN 5	40S ribomal protein S27a, putative, expressed
LOC_Os01g34710	-	-	-	transpon protein, putative, unclassified, expressed
LOC_Os01g46610	-	-	-	dehydrogenase, putative, expressed
LOC_Os01g47660	-	-	-	60S ribomal protein L18a, putative, expressed
LOC_Os01g52390	-	-	-	plasminogen activator inhibitor 1 RNA-binding protein, putative, expressed
LOC_Os01g53750	-	-	-	glucan endo-1,3-beta-glucidase precursor, putative, expressed
LOC_Os01g55590	-	-	-	AMP-binding enzyme, putative, expressed
LOC_Os01g55830	GSTF2, RGSTII	-	PHI GLUTATHIONE S-TRANSFERASE 2	glutathione S-transferase, putative, expressed
LOC_Os01g57250	-	-	-	expressed protein
LOC_Os02g01560	-	-	-	40S ribomal protein S4, putative, expressed
LOC_Os02g02890	CYC2, cyc2*, cyc2, CYP2, Cyp2, CYP19-2, CYP19-2, CYP-2, Cyp2-P, Cyp2, CYP19-1, LRT2/CYP2, lrt2*, lrt2, Ppcti	-	CYCLOPHILIN 2	peptidyl-prolyl cis-trans isomerase, putative, expressed
LOC_Os02g07260	PGK2, PGK2a, PGK2b, PGK2c, PKP	-	PHPHOGLYCERATE KINASE 2	phphoglycerate kinase protein, putative, expressed
LOC_Os02g10380	-	-	-	Regulator of chromome condensation domain containing protein, expressed
LOC_Os02g14910	bZIP19	bZIP	b-ZIP TRANSCRIPTION FACTOR 19	bZIP transcription factor family protein, putative, expressed
LOC_Os02g30480	-	-	-	retrotranspon protein, putative, unclassified, expressed
LOC_Os02g32030	-	-	-	elongation factor, putative, expressed
LOC_Os02g33140	-	-	-	ribomal protein, putative, expressed
LOC_Os02g34630	-	MYB-related	-	MYB family transcription factor, putative, expressed
LOC_Os02g35500	GLYR1, GR1, GR1	-	GLYOXYLATE/SUCCINIC SEMIALDEHYDE REDUCTASE 1	NAD binding domain of 6-phphogluconate dehydrogenase containing protein, expressed
LOC_Os02g36924	MADS27, MADS-27a, STA66, MADS27a	MADS	MADS-BOX TRANSCRIPTION FACTOR 27	MADS27 - MADS-box family gene with MIKCc type-box, expressed
LOC_Os02g41630	PAL, Pal1*, Pal1, PAL, Pal_1, PalI, PAL2, PAL01, PAL01, PAL, CP-1, GP-1, PAL1, PAL3, PAL3	-	PHENYLALANINE AMMONIA-LYASE 1	phenylalanine ammonia-lyase, putative, expressed
LOC_Os02g44630	PIP1a, PIP1;1, PIP1a, RWC-1, PIP1-1, RWC1, PIP1-1, PIP1;1, PIP1-5	-	PLASMA MEMBRANE INTRINSIC PROTEIN 1A	aquaporin protein, putative, expressed
LOC_Os02g45010	bHLH076	-	-	ethylene-responsive protein related, putative, expressed
LOC_Os02g48660	-	-	-	60S ribomal protein L31, putative, expressed
LOC_Os02g48720	ant, ricANC1, ANC1	-	ADENINE NUCLEOTIDE TRANSLOCATOR	mitochondrial carrier protein, putative, expressed
LOC_Os02g55480	-	-	-	zinc finger, C3HC4 type domain containing protein, expressed
LOC_Os02g56014	RPS30	-	RIBOMAL PROTEIN S30	40S ribomal protein S30, putative, expressed
LOC_Os02g57110	GELP45, GELP45a, GELP45b	-	GDSL ESTERASE/LIPASE PROTEIN 45	GDSL-like lipase/acylhydrolase, putative, expressed
LOC_Os03g04850	-	-	-	expressed protein
LOC_Os03g05980	RPS9-2	-	RIBOMAL PROTEIN S9-2	40S ribomal protein S9-2, putative, expressed
LOC_Os03g08010	rfa1*, REFA1, refa1, eEF-1A, eEF-1A, ef1a1	-	ELONGATION FACTOR 1A	elongation factor Tu, putative, expressed
LOC_Os03g08020	rfa4*, REFA4, refa4, eEF-1a, EF-1a, EF1A, EF1A, eIF-1-alpha	-	ELONGATION FACTOR 1A	elongation factor Tu, putative, expressed
LOC_Os03g08050	rfa3*, REFA3, refa3	-	ELONGATION FACTOR 1A	elongation factor Tu, putative, expressed
LOC_Os03g21040	EULD1b, EULD1b	-	EUL-RELATED LECTIN D1B	stress responsive protein, putative, expressed
LOC_Os03g22720	-	-	-	expressed protein
LOC_Os03g22730	BIP101	-	-	nucleolar protein NOP5-1, putative, expressed
LOC_Os03g22810	sodCc1, SODCC.1, sodA, RSODA, SOD1, CSD2, SodA, SodCc2, SODA1, SODCc1-Cu/Zn, Cu/Zn-SOD2, Cu/Zn-SOD2, CSD1.2, CSD1.2, SODCc1-Cu/Zn, SODCc1-Cu/Zn, CuZnSOD1, Cu/ZnSOD1	-	CYTOLIC SUPEROXIDASE DISMUTASE	copper/zinc superoxide dismutase, putative, expressed
LOC_Os03g22880	-	-	-	nucleolar protein 5A, putative, expressed
LOC_Os03g28120	-	-	-	potassium channel protein, putative, expressed
LOC_Os03g28330	sus1, RSus1(t), SUS1, SS2, ScS2, RSs2, RSus1, SuSy1, SUS1, RSS2, RSus2, RSUS1	-	SUCRE SYNTHASE 1	sucre synthase, putative, expressed
LOC_Os03g29400	-	-	-	expressed protein
LOC_Os03g31134	-	-	-	retrotranspon protein, putative, Ty1-copia subclass, expressed
LOC_Os03g46770	GRP3, RTP, RBP-152	-	GLYCINE-RICH RNA-BINDING PROTEIN 3	RNA recognition motif containing protein, expressed
LOC_Os03g53230	ATPS, ATPS, aATPS, PAPSS	-	-	bifunctional 3-phphoadenine 5-phphulfate synthetase, putative, expressed
LOC_Os03g55150	eIF-5A-2	-	-	eukaryotic translation initiation factor 5A, putative, expressed
LOC_Os03g59360	REM4.2	-	REMORIN 4.2	remorin, putative, expressed
LOC_Os04g12110	-	-	-	expressed protein
LOC_Os04g30430	-	-	-	nuclear transport factor 2, putative, expressed
LOC_Os04g34170	-	-	-	retrotranspon protein, putative, unclassified, expressed
LOC_Os04g35090	-	-	-	40S ribomal protein S10, putative, expressed
LOC_Os04g35860	-	-	-	T-complex protein 11, putative, expressed
LOC_Os04g36000	Fbox214, _F0430	-	-	FBX137 - F-box domain containing protein, expressed
LOC_Os04g42090	-	-	-	CPuORF7 - conserved peptide uORF-containing transcript, expressed
LOC_Os04g46670	STA129	C2H2	-	Z4-09 - C2H2 zinc finger protein, expressed
LOC_Os04g50990	RPL12, RPL10, RPL12, RPL10	-	-	L11 domain containing ribomal protein, putative, expressed
LOC_Os04g56520	UAM2	-	-	alpha-1,4-glucan-protein synthase, putative, expressed
LOC_Os04g57220	Dhr6, UBC5b, UBC16, UBC16	-	-	ubiquitin-conjugating enzyme, putative, expressed
LOC_Os05g02760	-	-	-	expressed protein
LOC_Os05g04510	SAMS1, -SAMS1, SAMS, SAM, SAMS	-	-	S-adenylmethionine synthetase, putative, expressed
LOC_Os05g05800	TIR1, TIR1, Fbox248, _F0717	-	-	FBL21 - F-box domain and LRR containing protein, expressed
LOC_Os05g06770	S27a	-	-	40S ribomal protein S27a, putative, expressed
LOC_Os05g07700	-	-	-	ribomal protein, putative, expressed
LOC_Os05g25194	-	-	-	metal cation transporter, putative, expressed
LOC_Os05g32110	BC1L4, PCS7, PCS7	-	-	COBRA, putative, expressed
LOC_Os05g40820	-	-	-	ribomal protein L24, putative, expressed
LOC_Os05g42330	-	-	-	secretory carrier-associated membrane protein, putative, expressed
LOC_Os05g46430	-	-	-	60S ribomal protein L28-1, putative, expressed
LOC_Os05g48855	-	-	-	GTP binding protein, putative, expressed
LOC_Os05g49030	rpl18a, RPL18a, RPL18a	-	RIBOMAL PROTEIN L18A	60S ribomal protein L18a, putative, expressed
LOC_Os05g51480	UV-DDB1, UV-DDB1, UV-DDB	-	-	cleavage and polyadenylation specificity factor, putative, expressed
LOC_Os06g07580	-	-	-	expressed protein
LOC_Os06g21480	RPL31	-	RIBOMAL PROTEIN L31	60S ribomal protein L31, putative, expressed
LOC_Os06g38210	-	-	-	expressed protein
LOC_Os06g40360	Fbox316, Fbox316, _F0624, EBF1, EBF1	-	-	FBL30 - F-box domain and LRR containing protein, expressed
LOC_Os06g46770	Ubi1	-	-	ubiquitin family protein, putative, expressed
LOC_Os06g47150	ARF10, ARF18, ARF18	ARF	AUXIN RESPONSE FACTOR 10	auxin response factor 18, putative, expressed
LOC_Os07g05580	-	-	-	ribomal protein L7Ae, putative, expressed
LOC_Os07g08330	-	-	-	ribomal protein L4, putative, expressed
LOC_Os07g10840	-	-	-	uncharacterized glycyltransferase, putative, expressed
LOC_Os07g15880	NAL8	-	-	mitochondrial prohibitin complex protein 2, putative, expressed
LOC_Os07g26630	PIP2;4, PIP2.4, PIP2-4, PIP2-4	-	PLASMA MEMBRANE INTRINSIC PROTEIN 2;4	aquaporin protein, putative, expressed
LOC_Os07g31300	RMtATPd1	-	-	ATP synthase delta chain, mitochondrial precursor, putative, expressed
LOC_Os07g40130	AGP13	-	ARABINOGALACTAN PROTEIN 13	retrotranspon protein, putative, Ty3-gypsy subclass, expressed
LOC_Os07g46240	-	-	-	choline transporter-related, putative, expressed
LOC_Os07g48410	C3H53	C3H	ZINC FINGER CCCH DOMAIN-CONTAINING PROTEIN 53	RNA-binding zinc finger protein, putative, expressed
LOC_Os08g03579	-	-	-	expressed protein
LOC_Os08g07760	SERK1, BAK1, SERK1/BAK1, BISERK1, Serk1, BAK1-1, 08SG2/BAK1, 08SG2, SG2	-	-	BRASSINTEROID INSENSITIVE 1-associated receptor kinase 1 precursor, putative, expressed
LOC_Os08g13920	XTH17, XTH8	-	XYLOGLUCAN ENDOTRANSGLUCYLASE/HYDROLASE 17	glycyl hydrolases family 16, putative, expressed
LOC_Os08g27630	-	-	-	retrotranspon protein, putative, unclassified, expressed
LOC_Os08g30060	BIP131	-	-	proton pump interactor, putative, expressed
LOC_Os08g33370	GF14c, GF14c, 14-3-3c	-	-	14-3-3 protein, putative, expressed
LOC_Os08g37670	UCL30	-	UCLACYANIN-LIKE PROTEIN 30	plastocyanin-like domain containing protein, putative, expressed
LOC_Os08g42680	-	-	-	expressed protein
LOC_Os09g15680	-	-	-	caltractin, putative, expressed
LOC_Os09g23620	Myb10	MYB	-	MYB family transcription factor, putative, expressed
LOC_Os09g31080	-	-	-	induced stolen tip protein TUB8, putative, expressed
LOC_Os09g31180	-	-	-	ribomal protein L6, putative, expressed
LOC_Os09g33460	DRB3	-	DSRNA-BINDING PROTEIN 3	double-stranded RNA binding motif containing protein, expressed
LOC_Os10g25000	-	-	-	expressed protein
LOC_Os10g27190	-	-	-	40S ribomal protein S17, putative, expressed
LOC_Os10g28440	Sultr3;1, Sul3;1	-	_	sulfate transporter 3.1, putative, expressed
LOC_Os10g30580	CDC48E, CDC48-2, CDC48-2	-	CELL DIVISION CONTROL 48E	cell division control protein 48 homolog E, putative, expressed
LOC_Os10g32820	RPL21.2	-	RIBOMAL PROTEIN L21.2	60S ribomal protein L21-2, putative, expressed
LOC_Os10g36390	-	-	-	monocopper oxidase, putative, expressed
LOC_Os10g39980	Lsi3, Lsi3, Lsi3/SIET2, SIET2	-	SILICON EFFLUX TRANSPORTER 2	expressed protein
LOC_Os10g41290	-	-	-	AGC_PVPK_like_kin82y.17 - ACG kinases include homologs to PKA, PKG and PKC, expressed
LOC_Os10g42110	RLCK308, BSK2, BSK2	-	RECEPTOR-LIKE CYTOPLASMIC KINASE 308	protein kinase family protein, putative, expressed
LOC_Os10g42490	Roc3(t), Roc3, GL2-3	HB	HOMEOBOX-LEUCINE ZIPPER PROTEIN ROC3	homeobox and START domains containing protein, putative, expressed
LOC_Os11g06750	RPL3B, RPL3, RPL3	-	RIBOMAL PROTEIN L3B	ribomal protein L3, putative, expressed
LOC_Os11g11390	-	-	-	ribomal protein, putative, expressed
LOC_Os11g14220	TID1, TubA2, SRS5, -TubA2, TubA2, SRS5	-	ALPHA TUBLIN	tubulin/FtsZ domain containing protein, putative, expressed
LOC_Os11g23234	-	-	-	transpon protein, putative, CACTA, En/Spm sub-class, expressed
LOC_Os11g24800	-	-	-	expressed protein
LOC_Os11g26850	SAHH, SAHH	-	-	erythronate-4-phphate dehydrogenase, putative, expressed
LOC_Os11g33120	rbohI, rbohI, rbohI, RbohI, RbohF	-	RESPIRATORY BURST OXIDASE HOMOLOG I	respiratory burst oxidase, putative, expressed
LOC_Os11g34450	GF14d, GF14d, 14-3-3, 14-3-3d	-	-	14-3-3 protein, putative, expressed
LOC_Os11g43900	TCTP, TCTP, TCTPa, TCTPb, TPH	-	-	translationally-controlled tumor protein, putative, expressed
LOC_Os11g47760	HSP70, hsp70, HSP70, Med37_8, Med37_8	-	-	DnaK family protein, putative, expressed
LOC_Os11g47809	MT1a, MT1a, MT1e, MT-I-1a, MT1e-P, MTa, rgMT, MT-1, rgMT-1	-	METALLOTHIONEIN I-1A	metallothionein, putative, expressed
LOC_Os12g03594	Fbox639, _F0382	-	-	FBX437 - F-box domain containing protein, expressed
LOC_Os12g05430	-	-	-	ribomal protein L24, putative, expressed
LOC_Os12g05720	-	-	-	expressed protein
LOC_Os12g07010	RPL3A, ARP1, ARP3	-	RIBOMAL PROTEIN L3A	ribomal protein L3, putative, expressed
LOC_Os12g12880	-	-	-	expressed protein
LOC_Os12g33070	MYB46	MYB	-	myb-like DNA-binding domain containing protein, putative, expressed
LOC_Os12g36310	-	-	-	expressed protein
LOC_Os12g37750	-	-	-	expressed protein
LOC_Os12g38000	rpl2, rpl8, RPL8, RPL2, RPL8	-	RIBOMAL PROTEIN L2	60S ribomal protein L8, putative, expressed
