# Supplementary material for: DNA methylation remodeling and the functional implication during male gametogenesis in rice
Source: Genome Biol. 2024 Apr 2;25:84. doi: 10.1186/s13059-024-03222-w (PMC10985897; doi:10.1186/s13059-024-03222-w)
Supplement: Supplementary file 6 — Additional file 6: Table S5. CMT3b regulates gene in meiocyte and sperm. [file 13059_2024_3222_MOESM6_ESM.xlsx]

## Sheet: CMT3b regulates gene in Me
Additional file 6: Table S5. Gene lists of Fig. 5b
Number of upregulated genes overlapping with hypo-CHG methylated genes (DMG) detected in cmt3b meiocyte relative to the wild type cells.
Locs name	Gene_symbol_synonym(s)	TF_family	Protein_Name	annotation
LOC_Os01g11920	-	-	-	retrotransposon protein, putative, unclassified, expressed
LOC_Os01g14270	Fbox005, Fbox5, _F0747, FBX4	-	-	OsFBX4 - F-box domain containing protein, expressed
LOC_Os01g20750	-	-	-	expressed protein
LOC_Os01g21260	-	-	-	hypothetical protein
LOC_Os01g25230	-	-	-	expressed protein
LOC_Os01g32160	-	-	-	expressed protein
LOC_Os01g35330	-	-	-	circumsporozoite protein precursor, putative, expressed
LOC_Os01g42090	SWEET6b, SWEET6b	-	SUGAR TRANSPORTER SWEET6B	nodulin MtN3 family protein, putative, expressed
LOC_Os01g50020	-	-	-	expressed protein
LOC_Os01g52020	-	-	-	subtilase, putative, expressed
LOC_Os01g61340	-	-	-	expressed protein
LOC_Os01g67200	-	-	-	ribosomal protein L13 family protein, putative, expressed
LOC_Os01g71840	-	-	-	retrotransposon protein, putative, unclassified, expressed
LOC_Os02g06820	-	-	-	transposon protein, putative, unclassified, expressed
LOC_Os02g09250	-	-	-	cytochrome P450 71D10, putative, expressed
LOC_Os02g09400	-	-	-	cytochrome P450, putative, expressed
LOC_Os02g09410	-	-	-	cytochrome P450, putative, expressed
LOC_Os02g11680	-	-	-	glucosyltransferase, putative, expressed
LOC_Os02g12240	-	-	-	expressed protein
LOC_Os02g13650	-	-	-	expressed protein
LOC_Os02g16090	-	-	-	retrotransposon protein, putative, LINE subclass, expressed
LOC_Os02g17940	2-ODD12, 2-ODD12, 2ODD12, 2ODD12, HIS1	-	2-OXOGLUTARATE-DEPENDENT DIOXYGENASE 12	leucoanthocyanidin dioxygenase, putative, expressed
LOC_Os02g20420	-	-	-	retrotransposon protein, putative, LINE subclass, expressed
LOC_Os02g21500	-	-	-	PE-PGRS family protein, putative, expressed
LOC_Os02g29230	R1B	-	-	expressed protein
LOC_Os02g32900	-	-	-	expressed protein
LOC_Os02g36250	-	-	-	expressed protein
LOC_Os02g36850	-	-	-	oxygen evolving enhancer protein 3, identical, putative, expressed
LOC_Os02g39500	-	-	-	expressed protein
LOC_Os02g43640	-	-	-	retrotransposon protein, putative, unclassified, expressed
LOC_Os02g48940	-	-	-	expressed protein
LOC_Os02g49630	TET3	-	TETRASPANIN 3	tetraspanin family protein, putative, expressed
LOC_Os02g52010	-	-	-	phosphate-induced protein 1 conserved region domain containing protein, expressed
LOC_Os02g53240	-	-	-	expressed protein
LOC_Os03g01520	-	-	-	expressed protein
LOC_Os03g02300	-	-	-	expressed protein
LOC_Os03g02470	-	-	-	expressed protein
LOC_Os03g13060	-	-	-	expressed protein
LOC_Os03g19452	-	-	-	SMP-30/Gluconolaconase/LRE domain protein, putative, expressed
LOC_Os03g19600	-	-	-	retrotransposon protein, putative, unclassified, expressed
LOC_Os03g21660	-	FAR1	-	transposon protein, putative, unclassified, expressed
LOC_Os03g27270	-	-	-	transposon protein, putative, Mutator sub-class, expressed
LOC_Os03g30800	-	-	-	fumarylacetoacetate hydrolase family protein, expressed
LOC_Os03g30810	-	-	-	retrotransposon protein, putative, unclassified, expressed
LOC_Os03g43100	-	-	-	expressed protein
LOC_Os03g43880	pPLAIIIbeta, pPLAIIIbeta	-	-	PLA IIIA/PLP7, putative, expressed
LOC_Os03g58100	-	-	-	pentatricopeptide, putative, expressed
LOC_Os03g59280	SCL1	-	-	plastocyanin-like domain containing protein, putative, expressed
LOC_Os04g01140	CYP93G1, FNSII, FNSII	-	CYTOCHROME P450 93G1	cytochrome P450 93A2, putative, expressed
LOC_Os04g02360	-	-	-	transposon protein, putative, CACTA, En/Spm sub-class, expressed
LOC_Os04g04060	-	-	-	dynamin family protein, putative, expressed
LOC_Os04g07920	-	-	-	expressed protein
LOC_Os04g16340	-	-	-	retrotransposon protein, putative, unclassified, expressed
LOC_Os04g29010	-	-	-	expressed protein
LOC_Os04g29469	-	-	-	retrotransposon protein, putative, unclassified, expressed
LOC_Os04g30520	-	-	-	expressed protein
LOC_Os04g33430	-	-	-	expressed protein
LOC_Os04g34190	-	-	-	retrotransposon protein, putative, unclassified, expressed
LOC_Os04g37930	-	-	-	expressed protein
LOC_Os04g38400	EIL6	EIL	EIN3-LIKE PROTEIN 6	ethylene-insensitive 3, putative, expressed
LOC_Os04g38570	ABCB14, ABCB14, PGP14, MDR13, ABCB14_1, ABCB14_2	-	MULTIDRUG RESISTANCE 13	multidrug resistance protein, putative, expressed
LOC_Os04g43090	-	-	-	expressed protein
LOC_Os04g52790	-	-	-	expressed protein
LOC_Os05g03400	-	-	-	expressed protein
LOC_Os05g23250	-	-	-	Leucine Rich Repeat family protein, expressed
LOC_Os05g32410	-	-	-	expressed protein
LOC_Os05g34310	NAC94, ONAC024, ONAC24	NAC	NAC DOMAIN-CONTAINING PROTEIN 24	no apical meristem protein, putative, expressed
LOC_Os05g38700	-	-	-	hypothetical protein
LOC_Os05g41645	CHS27	-	CHALCONE SYNTHASE 27	chalcone synthase, putative, expressed
LOC_Os05g42340	-	-	-	ubiquitin E3 ligase ICP0, putative, expressed
LOC_Os05g45170	-	-	-	glucosyl transferase, putative, expressed
LOC_Os05g50390	-	-	-	expressed protein
LOC_Os05g51610	CAX1b, CAX1b, CAX3, NCX10, NCX10	-	Ca(2+)/H(+) EXCHANGER 1B	sodium/calcium exchanger protein, putative, expressed
LOC_Os06g05540	-	-	-	expressed protein
LOC_Os06g07420	-	-	-	retrotransposon protein, putative, unclassified, expressed
LOC_Os06g09410	-	-	-	transposon protein, putative, CACTA, En/Spm sub-class, expressed
LOC_Os06g13230	-	-	-	expressed protein
LOC_Os06g28250	-	-	-	expressed protein
LOC_Os06g35200	-	-	-	receptor-like kinase, putative, expressed
LOC_Os06g40240	-	-	-	retrotransposon protein, putative, unclassified, expressed
LOC_Os06g41190	-	-	-	retrotransposon protein, putative, Ty1-copia subclass, expressed
LOC_Os06g42270	-	-	-	expressed protein
LOC_Os06g42340	-	-	-	hypothetical protein
LOC_Os06g42380	-	-	-	retrotransposon protein, putative, unclassified, expressed
LOC_Os06g42440	-	-	-	expressed protein
LOC_Os06g42860	-	-	-	triacylglycerol lipase precursor, putative, expressed
LOC_Os06g42870	-	-	-	transposon protein, putative, Pong sub-class, expressed
LOC_Os06g46630	-	-	-	retrotransposon protein, putative, unclassified, expressed
LOC_Os06g49350	-	-	-	retrotransposon protein, putative, unclassified, expressed
LOC_Os07g03040	-	-	-	expressed protein
LOC_Os07g04380	-	-	-	retrotransposon protein, putative, unclassified, expressed
LOC_Os07g06834	-	-	-	expressed protein
LOC_Os07g13210	-	-	-	retrotransposon protein, putative, unclassified, expressed
LOC_Os07g13790	-	-	-	hypothetical protein
LOC_Os07g18260	-	-	-	hypothetical protein
LOC_Os07g25770	-	-	-	expressed protein
LOC_Os07g25900	-	-	-	expressed protein
LOC_Os07g27060	-	-	-	hypothetical protein
LOC_Os07g29320	-	-	-	rRNA-processing protein EBP2, putative, expressed
LOC_Os07g39180	-	-	-	expressed protein
LOC_Os07g40986	DHFR	-	-	NAD dependent epimerase/dehydratase family protein, putative, expressed
LOC_Os07g48000	-	-	-	retrotransposon protein, putative, unclassified, expressed
LOC_Os08g04340	UCL24	-	UCLACYANIN-LIKE PROTEIN 24	plastocyanin-like domain containing protein, putative, expressed
LOC_Os08g10612	-	-	-	expressed protein
LOC_Os08g15450	-	-	-	nodulin, putative, expressed
LOC_Os08g18894	-	-	-	expressed protein
LOC_Os08g19910	-	-	-	expressed protein
LOC_Os08g27550	-	-	-	hypothetical protein
LOC_Os08g38800	-	-	-	retrotransposon protein, putative, unclassified, expressed
LOC_Os08g42750	CDPK21, CPK21	-	CALCIUM-DEPENDENT PROTEIN KINASE 21	CAMK_CAMK_like.37 - CAMK includes calcium/calmodulin depedent protein kinases, expressed
LOC_Os08g44400	GRX20	-	GLUTAREDOXIN 20	glutathione S-transferase, N-terminal domain containing protein, expressed
LOC_Os08g45200	-	-	-	expressed protein
LOC_Os09g24800	-	MYB	-	MYB family transcription factor, putative, expressed
LOC_Os09g29360	bHLH046	bHLH	-	helix-loop-helix DNA-binding protein, putative, expressed
LOC_Os09g32920	-	-	-	expressed protein
LOC_Os09g36470	-	-	-	retrotransposon protein, putative, unclassified, expressed
LOC_Os09g38104	-	-	-	hypothetical protein
LOC_Os10g07160	-	-	-	retrotransposon, putative, centromere-specific, expressed
LOC_Os10g10175	-	-	-	expressed protein
LOC_Os10g26980	-	-	-	expressed protein
LOC_Os10g29400	-	-	-	transposon protein, putative, CACTA, En/Spm sub-class, expressed
LOC_Os10g37980	ADT	-	-	prephenate dehydratase domain containing protein, expressed
LOC_Os11g03320	-	-	-	expressed protein
LOC_Os11g05020	-	-	-	expressed protein
LOC_Os11g22250	-	-	-	expressed protein
LOC_Os11g29920	-	-	-	NB-ARC domain containing protein, expressed
LOC_Os11g31330	ONAC025, ONAC25, EnS-144	NAC	NAC DOMAIN-CONTAINING PROTEIN 25	no apical meristem protein, putative, expressed
LOC_Os11g31340	ONAC127, EnS-145	NAC	NAC DOMAIN-CONTAINING PROTEIN 127	no apical meristem protein, putative, expressed
LOC_Os11g33120	rbohI, rbohI, rbohI, RbohI, RbohF	-	RESPIRATORY BURST OXIDASE HOMOLOG I	respiratory burst oxidase, putative, expressed
LOC_Os11g34710	PAP3a	-	PURPLE ACID PHOSPHATASE 3A	Ser/Thr protein phosphatase family protein, putative, expressed
LOC_Os11g35970	-	-	-	retrotransposon protein, putative, unclassified, expressed
LOC_Os11g44030	-	-	-	expressed protein
LOC_Os11g44800	-	-	-	expressed protein
LOC_Os12g04570	-	-	-	expressed protein
LOC_Os12g07180	-	-	-	transposon protein, putative, Pong sub-class, expressed
LOC_Os12g08940	-	-	-	retrotransposon protein, putative, Ty3-gypsy subclass, expressed
LOC_Os12g13445	-	-	-	expressed protein
LOC_Os12g21950	IBP	-	-	expressed protein
LOC_Os12g23610	-	-	-	ATP synthase, A subunit family protein, putative, expressed
LOC_Os12g23620	-	-	-	expressed protein
LOC_Os12g24050	-	-	-	retrotransposon protein, putative, unclassified, expressed
LOC_Os12g30550	Alba9, Alba9	-	-	protein of unknown function domain containing protein, expressed
LOC_Os12g32390	-	-	-	expressed protein
LOC_Os12g33194	TBL33, TBL33	-	-	expressed protein
LOC_Os12g37110	Fbox667, _F0594	-	-	OsFBD16 - F-box and FBD domain containing protein, expressed
LOC_Os12g37130	Fbox668, _F0389	-	-	OsFBD17 - F-box and FBD domain containing protein
LOC_Os12g38750	PAP1d, NPP5, NPP5	-	PURPLE ACID PHOSPHATASE 1D	nucleotide pyrophosphatase/phosphodiesterase, putative, expressed
LOC_Os12g41460	_F0680	-	-	expressed protein

## Sheet: CMT3b regulates gene in sperm
Additional file 6: Table S5. Gene lists of Fig. 5b
Number of upregulated genes overlapping with hypo-CHG methylated genes (DMG) detected in cmt3b sperm relative to wild type.
Locs name	Gene_symbol_synonym(s)	TF_family	Protein_Name	annotation
LOC_Os01g25340	-	-	-	expressed protein
LOC_Os01g35330	-	-	-	circumsporozoite protein precursor, putative, expressed
LOC_Os01g42980	-	-	-	ribosomal protein L22, putative, expressed
LOC_Os01g45110	UGT703A2	-	UDP-GLUCOSE-DEPENDENT GLYCOSYLTRANSFERASE 703A2	anthocyanin 3-O-beta-glucosyltransferase, putative, expressed
LOC_Os01g47650	-	-	-	vacuolar protein sorting-associated protein 16, putative, expressed
LOC_Os01g48570	-	-	-	expressed protein
LOC_Os01g54580	-	-	-	transporter family protein, putative, expressed
LOC_Os01g57942	Cyt b6, Cytb6, Cytb6	-	-	cytochrome b6, putative, expressed
LOC_Os01g60170	-	-	-	DUF567 domain containing protein, putative, expressed
LOC_Os01g65169	PTR	-	-	proton-dependent oligopeptide transport, putative, expressed
LOC_Os02g24596	-	-	-	apocytochrome f precursor, putative, expressed
LOC_Os02g24628	-	-	-	photosystem II reaction center protein Z, putative, expressed
LOC_Os02g24632	-	-	-	photosystem II 44 kDa reaction center protein, putative, expressed
LOC_Os02g38290	CYP94E1	-	CYTOCHROME P450 94E1	cytochrome P450, putative, expressed
LOC_Os02g52770	-	-	-	expressed protein
LOC_Os02g55800	-	-	-	expressed protein
LOC_Os02g57890	Fbox122, _F0288	-	-	OsFBX72 - F-box domain containing protein, expressed
LOC_Os03g01520	-	-	-	expressed protein
LOC_Os03g01530	TUB2, TUBB2	-	BETA-TUBULIN 2	tubulin/FtsZ domain containing protein, putative, expressed
LOC_Os03g02470	-	-	-	expressed protein
LOC_Os03g11290	-	-	-	expressed protein
LOC_Os03g18779	-	-	-	expressed protein
LOC_Os03g20870	-	-	-	zinc finger, C3HC4 type domain containing protein, expressed
LOC_Os03g22140	-	-	-	tetratricopeptide repeat domain containing protein, expressed
LOC_Os03g28120	-	-	-	potassium channel protein, putative, expressed
LOC_Os03g33509	-	-	-	expressed protein
LOC_Os03g38390	GELP51	-	GDSL ESTERASE/LIPASE PROTEIN 51	GDSL-like lipase/acylhydrolase, putative, expressed
LOC_Os03g40010	-	-	-	DEK C terminal domain containing protein, expressed
LOC_Os03g43100	-	-	-	expressed protein
LOC_Os03g47270	-	-	-	GCRP4 - Glycine and cysteine rich family protein precursor, expressed
LOC_Os03g48471	-	-	-	ATP synthase subunit alpha, putative, expressed
LOC_Os03g53210	-	-	-	expressed protein
LOC_Os03g60400	RPS23, RPS23	-	-	40S ribosomal protein S23, putative, expressed
LOC_Os04g13220	ABCC10, MRP10	-	MULTIDRUG RESISTANCE-ASSOCIATED PROTEIN 10	ABC transporter family protein, putative, expressed
LOC_Os04g16820	-	-	-	DNA-directed RNA polymerase subunit beta, putative, expressed
LOC_Os04g16830	-	-	-	DNA-directed RNA polymerase subunit beta, putative, expressed
LOC_Os04g35020	CslH2, CSLH2	-	CELLULOSE SYNTHASE LIKE H2	CSLH2 - cellulose synthase-like family H, expressed
LOC_Os04g38914	-	-	-	expressed protein
LOC_Os04g43090	-	-	-	expressed protein
LOC_Os04g44410	SCP25	-	SERINE CARBOXYPEPTIDASE 25	OsSCP25 - Putative Serine Carboxypeptidase homologue, expressed
LOC_Os04g49260	-	-	-	heavy metal-associated domain containing protein, expressed
LOC_Os04g59210	prx63, PRX63	-	-	peroxidase precursor, putative, expressed
LOC_Os05g01450	eIF-3f, eIF3f	-	EUKARYOTIC INITIATION FACTOR 3F	eukaryotic translation initiation factor 3 subunit F, putative, expressed
LOC_Os05g01820	-	-	-	cytochrome b5-like Heme/Steroid binding domain containing protein, expressed
LOC_Os05g07940	GLYI6, GLYI6.1, GLYI6.2, GLYI6.3, GLYI6.4, GLYI6.5	-	GLYOXALASE I-6	glyoxalase family protein, putative, expressed
LOC_Os05g18780	RPP14.1, RPP14.1	-	-	rpp14 family protein, expressed
LOC_Os05g22840	-	-	-	expressed protein
LOC_Os05g23600	-	-	-	dolichyl-diphosphooligosaccharide--protein glycosyltransferase 67 kDasubunit precursor, putative, expressed
LOC_Os05g29920	-	-	-	expressed protein
LOC_Os05g31290	-	-	-	acyl carrier protein, putative, expressed
LOC_Os05g35110	Fbox258, _F0658	-	-	OsFBL22 - F-box domain and LRR containing protein, expressed
LOC_Os05g35320	-	-	-	ATP synthase like protein, putative, expressed
LOC_Os05g35330	-	-	-	ribulose bisphosphate carboxylase large chain precursor, putative, expressed
LOC_Os05g35444	-	-	-	expressed protein
LOC_Os05g40384	eui1, GA16, 17ox, CYP714D1, EUI, CYP714D1/EUI, EUI	-	CYTOCHROME CYP714D1	cytochrome P450, putative, expressed
LOC_Os05g41166	Myb5, MYB5, MYB5	MYB	-	MYB family transcription factor, putative, expressed
LOC_Os05g43360	-	-	-	NADH dehydrogenase flavoprotein 2, mitochondrial precursor, putative, expressed
LOC_Os05g45120	-	-	-	anthocyanidin 5,3-O-glucosyltransferase, putative, expressed
LOC_Os06g13680	-	-	-	B12D protein, putative, expressed
LOC_Os06g14740	-	-	-	NAD binding domain of 6-phosphogluconate dehydrogenase containing protein, expressed
LOC_Os06g15370	PTR	-	-	peptide transporter PTR2, putative, expressed
LOC_Os06g39704	-	-	-	photosystem II reaction center protein H, putative
LOC_Os06g39708	-	-	-	photosystem II P680 chlorophyll A apoprotein, putative, expressed
LOC_Os06g39712	Clp10, CLP10	-	-	OsClp10 - Putative Clp protease homologue, expressed
LOC_Os06g39728	-	-	-	cytochrome b559 subunit alpha, putative
LOC_Os06g39738	-	-	-	apocytochrome f precursor, putative, expressed
LOC_Os06g39740	-	-	-	ATP synthase subunit beta, putative, expressed
LOC_Os06g39748	-	-	-	expressed protein
LOC_Os06g39752	-	-	-	expressed protein
LOC_Os06g39756	-	-	-	ATP synthase epsilon chain, putative, expressed
LOC_Os06g45210	-	-	-	pollen allergen, putative, expressed
LOC_Os06g46390	-	-	-	LSM domain containing protein, expressed
LOC_Os07g01260	-	-	-	la domain containing protein, expressed
LOC_Os07g07490	-	-	-	YT521-B, putative, expressed
LOC_Os07g09060	ALDH6B2	-	ALDEHYDE DEHYDROGENASE 6B2	aldehyde dehydrogenase, putative, expressed
LOC_Os07g13310	RALF-23, RALF23, RALF-23	-	RAPID ALKALIZATION FACTOR 23	RALFL10 - Rapid ALkalinization Factor RALF family protein precursor, putative, expressed
LOC_Os07g18300	-	-	-	expressed protein
LOC_Os07g27050	-	-	-	expressed protein
LOC_Os08g04580	PR5	-	-	csAtPR5, putative, expressed
LOC_Os08g05470	-	-	-	expressed protein
LOC_Os08g15246	-	-	-	chloroplast 30S ribosomal protein S7, putative, expressed
LOC_Os08g18894	-	-	-	expressed protein
LOC_Os08g31720	-	-	-	zinc finger, C3HC4 type domain containing protein, expressed
LOC_Os08g40900	ARF7b, ARF21, DLN216, DLN216	ARF	AUXIN RESPONSE FACTOR 7B	auxin response factor, putative, expressed
LOC_Os09g02370	-	-	-	expressed protein
LOC_Os09g04680	-	-	-	photosystem II P680 chlorophyll A apoprotein, putative, expressed
LOC_Os09g08660	-	-	-	4-nitrophenylphosphatase, putative, expressed
LOC_Os09g22000	-	-	-	hydrolase, HAD superfamily, Cof family, putative, expressed
LOC_Os09g25810	UMAMIT14	-	USUALLY MULTIPLE ACIDS MOVE IN AND OUT TRANSPORTER 14	nodulin, putative, expressed
LOC_Os09g35690	-	-	-	zinc RING finger protein, putative, expressed
LOC_Os10g21190	-	-	-	expressed protein
LOC_Os10g21212	-	-	-	photosystem II 44 kDa reaction center protein, putative, expressed
LOC_Os10g21214	-	-	-	photosystem II reaction center protein Z, putative, expressed
LOC_Os10g25360	-	-	-	signal peptide peptidase domain containing protein, expressed
LOC_Os10g28975	-	TRAF	-	BTB/POZ domain containing protein, putative, expressed
LOC_Os10g33270	CYN	-	CYANASE	cyanate hydratase, putative, expressed
LOC_Os10g38216	-	-	-	photosystem I assembly protein ycf3, putative, expressed
LOC_Os10g38229	-	-	-	photosystem I P700 chlorophyll a apoprotein A1, putative, expressed
LOC_Os10g38234	-	-	-	photosystem I P700 chlorophyll a apoprotein A2, putative, expressed
LOC_Os10g38238	-	-	-	chloroplast 30S ribosomal protein S14, putative, expressed
LOC_Os10g39140	F3H-2, F3H-2, F3H2	-	FLAVANONE 3-HYDROXYLASE 2	flavonol synthase/flavanone 3-hydroxylase, putative, expressed
LOC_Os11g02350	LTP1.9, LtpI.9	-	-	LTPL25 - Protease inhibitor/seed storage/LTP family protein precursor, expressed
LOC_Os11g08707	-	-	-	expressed protein
LOC_Os11g08760	-	-	-	pectinesterase family protein, expressed
LOC_Os11g08820	-	-	-	expressed protein
LOC_Os11g11240	-	-	-	expressed protein
LOC_Os11g21990	-	-	-	expressed protein
LOC_Os11g25780	PB1, PB1	-	-	PB1 domain containing protein, expressed
LOC_Os11g32240	CYP51G1	-	CYTOCHROME P450 51G1	cytochrome P450 51, putative, expressed
LOC_Os11g32770	-	-	-	ribulose bisphosphate carboxylase large chain precursor, putative, expressed
LOC_Os11g35310	-	-	-	phytosulfokines precursor, putative, expressed
LOC_Os11g37970	PR4, PR4a, PR4a, PR-4	-	PATHOGENESIS-RELATED PROTEIN 4	WIP5 - Wound-induced protein precursor, expressed
LOC_Os11g40590	-	-	-	DUF1399 containing protein, putative, expressed
LOC_Os12g10580	-	-	-	ribulose bisphosphate carboxylase large chain precursor, putative, expressed
LOC_Os12g10590	Clp13, CLP13	-	-	OsClp13 - Putative Clp protease homologue, expressed
LOC_Os12g10600	-	-	-	photosystem II P680 chlorophyll A apoprotein, putative, expressed
LOC_Os12g17600	rbcS, RbcS, RBCS-C, RbcS2, RBCS2, RbcS1, RbcS2, rbcS1	-	RUBISCO SMALL SUBUNIT	ribulose bisphosphate carboxylase small chain, chloroplast precursor, putative, expressed
LOC_Os12g19381	RbcS5, RBCS5, RbcS5	-	RUBISCO SMALL SUBUNIT 5	ribulose bisphosphate carboxylase small chain, chloroplast precursor, putative, expressed
LOC_Os12g23170	12bglu38, 12Bglu38	-	BETA-GLUCOSIDASE 38	Os12bglu38 - beta-glucosidase/beta-mannosidase/exoglucanase homologue, expressed
LOC_Os12g23610	-	-	-	ATP synthase, A subunit family protein, putative, expressed
LOC_Os12g34054	-	-	-	mitochondrial ribosomal protein S3, putative, expressed
LOC_Os12g42250	PINE1, DLN266, DLN266, DEC1, DEC1	-	-	ZOS12-10 - C2H2 zinc finger protein, expressed
