# Supplementary material for: DNA methylation remodeling and the functional implication during male gametogenesis in rice
Source: Genome Biol. 2024 Apr 2;25:84. doi: 10.1186/s13059-024-03222-w (PMC10985897; doi:10.1186/s13059-024-03222-w)
Supplement: Supplementary file 7 — Additional file 7: Table S6. 83 zygotic genes upregulated in cmt3b egg. [file 13059_2024_3222_MOESM7_ESM.xlsx]

## Sheet: Genes upregulated in cmt3b egg
Additional file 7: Table S6. Gene lists of Fig. 6d
83 zygotic genes upregulated in cmt3b egg
MSU_ID	Gene_symbol_synonym(s)	TF_family	Protein_Name	annotation
LOC_Os01g05900	-	-	-	Core histone H2A/H2B/H3/H4 domain containing protein, putative, expressed
LOC_Os01g05970	H2B.7	-	-	FBO1 - F-box and other domain containing protein, expressed
LOC_Os01g06010	-	-	-	Core histone H2A/H2B/H3/H4 domain containing protein, putative, expressed
LOC_Os01g07330	HEIP1	-	HEI10 INTERACTION PROTEIN 1	expressed protein
LOC_Os01g12460	-	-	-	expressed protein
LOC_Os01g14090	-	-	-	kinesin motor domain containing protein, putative, expressed
LOC_Os01g31800	-	-	-	Core histone H2A/H2B/H3/H4 domain containing protein, putative, expressed
LOC_Os01g42380	PDR9, PDR3, OsABCG36/OsPDR9, OsABCG36	-	PLEIOTROPIC DRUG RESISTANCE 9	pleiotropic drug resistance protein, putative, expressed
LOC_Os01g47760	GRX6, Grx_I1	-	GLUTAREDOXIN 6	Grx_I1 - glutaredoxin subgroup III, expressed
LOC_Os01g49200	-	-	-	microtubule associated protein, putative, expressed
LOC_Os01g51230	-	-	-	IQ calmodulin-binding motif domain containing protein, expressed
LOC_Os01g60790	RPS26	-	RIBOSOMAL PROTEIN S26	40S ribosomal protein S26, putative, expressed
LOC_Os01g61920	-	-	-	Core histone H2A/H2B/H3/H4 domain containing protein, putative, expressed
LOC_Os01g64640	-	-	-	histone H3, putative, expressed
LOC_Os01g67740	SMC2	-	-	chromosome segregation protein, putative, expressed
LOC_Os02g03710	-	-	-	UP-9A, putative, expressed
LOC_Os02g07180	-	-	-	expressed protein
LOC_Os02g08310	TLP13,TLP4	TUB	-	tubby, putative, expressed
LOC_Os02g10490	-	-	-	expressed protein
LOC_Os02g15810	-	HMG	-	HMG1/2, putative, expressed
LOC_Os02g16500	AGP20	-	ARABINOGALACTAN PROTEIN 20	expressed protein
LOC_Os02g28850	SIP27	-	-	Kinesin motor domain domain containing protein, expressed
LOC_Os02g45940	-	-	-	Core histone H2A/H2B/H3/H4 domain containing protein, putative, expressed
LOC_Os02g47130	-	-	-	expressed protein
LOC_Os02g47150	TOP2	-	TOPOISOMERASE 2	DNA topoisomerase 2, putative, expressed
LOC_Os02g56570	-	-	-	TBC domain containing protein, expressed
LOC_Os02g57740	-	-	-	expressed protein
LOC_Os03g02780	-	-	-	Core histone H2A/H2B/H3/H4 domain containing protein, putative, expressed
LOC_Os03g04220	GST14	-	PHI GLUTATHIONE S-TRANSFERASE 14	glutathione S-transferase, putative, expressed
LOC_Os03g06670	-	-	-	Core histone H2A/H2B/H3/H4 domain containing protein, putative, expressed
LOC_Os03g11400	-	-	-	targeting protein-related, putative, expressed
LOC_Os03g14080	LAX2, RAU2, AUX3	-	-	transmembrane amino acid transporter protein, putative, expressed
LOC_Os03g17100	-	-	-	Core histone H2A/H2B/H3/H4 domain containing protein, putative, expressed
LOC_Os03g53920	-	-	-	kinesin motor domain containing protein, putative, expressed
LOC_Os04g34240	-	-	-	histone H3, putative, expressed
LOC_Os04g40550	-	-	-	expressed protein
LOC_Os04g53760	-	-	-	kinesin motor domain containing protein, putative, expressed
LOC_Os05g02300	-	-	-	Core histone H2A/H2B/H3/H4 domain containing protein, putative, expressed
LOC_Os05g04530	-	-	-	IF, putative, expressed
LOC_Os05g16250	P31comet,BVF1	-	-	expressed protein
LOC_Os05g36050	-	-	-	serine/threonine-protein kinase, putative, expressed
LOC_Os05g36280	-	-	-	histone H3, putative, expressed
LOC_Os05g38740	-	-	-	Core histone H2A/H2B/H3/H4 domain containing protein, putative, expressed
LOC_Os05g39050	-	-	-	Core histone H2A/H2B/H3/H4 domain containing protein, putative, expressed
LOC_Os05g47540	-	-	-	CPuORF26 - conserved peptide uORF-containing transcript, expressed
LOC_Os05g47970	-	-	-	microtubule associated protein, putative, expressed
LOC_Os05g49860	-	-	-	Core histone H2A/H2B/H3/H4 domain containing protein, putative, expressed
LOC_Os05g51690	NRR, NRRa, NRRb,CCT18,CMF6, CCT18, CMF6, CRCT, Os CRCT	Orphans	-	CCT motif family protein, expressed
LOC_Os06g02230	-	ABI3VP1	-	B3 DNA binding domain containing protein, expressed
LOC_Os06g04870	Hox2	HB	HOMEOBOX-LEUCINE ZIPPER PROTEIN HOX2	homeobox associated leucine zipper, putative, expressed
LOC_Os06g06460	H3R-11	-	-	histone H3, putative, expressed
LOC_Os06g06490	PUB63	-	-	U-box domain containing heat shock protein, putative, expressed
LOC_Os06g06510	-	-	-	histone H3, putative, expressed
LOC_Os06g13670	DEL2	E2F-DP	_	E2F family transcription factor protein, putative, expressed
LOC_Os06g14460	-	-	-	chromosome condensation protein like, putative, expressed
LOC_Os06g45990	-	-	-	patellin-5, putative, expressed
LOC_Os07g08500	MET1b	-	DNA METHYLTRANSFERASE 1B	C-5 cytosine-specific DNA methylase, putative, expressed
LOC_Os07g15280	-	-	-	expressed protein
LOC_Os07g36490	-	-	-	RNA recognition motif containing protein, putative, expressed
LOC_Os07g36500	H4	-	-	Core histone H2A/H2B/H3/H4 domain containing protein, putative, expressed
LOC_Os07g40290	MGH3,GH3.8	-	-	GH3.8 - Probable indole-3-acetic acid-amido synthetase, expressed
LOC_Os07g44400	-	-	-	POK1, putative, expressed
LOC_Os08g01100	HMGB	HMG	-	HMG1/2, putative, expressed
LOC_Os08g03560	-	-	-	chloroplast unusual positioning protein, putative, expressed
LOC_Os08g06450	-	-	-	cytidylyltransferase domain containing protein, expressed
LOC_Os08g17160	ENODL20	-	EARLY NODULIN LIKE PROTEIN 20	plastocyanin-like domain containing protein, putative, expressed
LOC_Os08g32920	DRP2C	-	DYNAMIN-RELATED PROTEIN 2C	dynamin-2B, putative, expressed
LOC_Os08g33100	-	CCAAT	-	core histone H2A/H2B/H3/H4, putative, expressed
LOC_Os08g38300	-	-	-	Core histone H2A/H2B/H3/H4 domain containing protein, putative, expressed
LOC_Os09g25380	-	-	-	kinesin motor protein-related, putative, expressed
LOC_Os09g30070	-	-	-	expressed protein
LOC_Os09g39490	HAP3L	CCAAT	HAP3L SUBUNIT OF CCAAT-BOX BINDING COMPLEX	histone-like transcription factor and archaeal histone, putative, expressed
LOC_Os10g01570	CMT3a	-	CHROMOMETHYLTRANSFERASE 2	C-5 cytosine-specific DNA methylase, putative, expressed
LOC_Os10g25060	-	-	-	expressed protein
LOC_Os10g28230	-	-	-	Core histone H2A/H2B/H3/H4 domain containing protein, putative, expressed
LOC_Os10g36360	-	-	-	expressed protein
LOC_Os11g02740	-	-	-	expressed protein
LOC_Os11g05730	H3R-21	-	-	histone H3, putative, expressed
LOC_Os11g08210	NAC5, NAC71, ONAC071, ONAC009, ONAC9, ONAC020, ONAC20, OnNAC5*, OnNAC5, OsNAC5/ONAC009	NAC	NAC DOMAIN-CONTAINING PROTEIN 5	no apical meristem protein, putative, expressed
LOC_Os11g26725	-	-	-	expressed protein
LOC_Os12g02710	-	-	-	expressed protein
LOC_Os12g34840	-	-	-	rhoGAP domain containing protein, expressed
LOC_Os12g42160	-	-	-	kinesin motor domain containing protein, putative, expressed
