# Supplementary material for: DNA methylation remodeling and the functional implication during male gametogenesis in rice
Source: Genome Biol. 2024 Apr 2;25:84. doi: 10.1186/s13059-024-03222-w (PMC10985897; doi:10.1186/s13059-024-03222-w)
Supplement: Supplementary file 8 — Additional file 8: Table S7. Primers used in this study. [file 13059_2024_3222_MOESM8_ESM.xlsx]

## Sheet: sheet1
Additional file: Table S7. Primers used in this study.
name	sequence
CMT3a sgRNA sequence:
sgRNA-1	ACGCTGGTATGCAAGCCCAA
sgRNA-2	ACAACATTATGAGTGGGAAG
genotyping primer	sequence
CMT3a-sgRNA-1F	CGCTTGTGGTGGGATGAG
CMT3a-sgRNA-1R	GACATAAGATAGCCCATAGAAGGA
CMT3a-sgRNA-2F	TAAGTGGTTTCAATCGGTTCAG
CMT3a-sgRNA-2R	CACCCATCATATTCAAAGCACA
CMT3b sgRNA sequence：
sgRNA-1	AGGGGACCGAGCTCGACAGT
sgRNA-2	ACATAATCACCCATACTCGC
genotyping primer	sequence
CMT3b-sgRNA-1F	TCGCTGTCGTCTCCGTCTC
CMT3b-sgRNA-1R	GTACTGGATCGCCCACAAA
CMT3b-sgRNA-2F	AACTGGGCTTTGTTTGGG
CMT3b-sgRNA-2R	CCACAGCACCCTTACGAAT
JMJ706/707 sgRNA sequence:
JMJ706 sgRNA	GTCTCCCAGCTAAGTACGTGG
JMJ707 sgRNA	AGTATGTTTGCATGGCACG
genotyping primer	sequence
JMJ706-sgRNA-F	TGGGCTGAAGATGACACGG
JMJ706-sgRNA-R	TCTGTTACTCCCTGTTTTGGA
JMJ707-sgRNA-F	TGCTATATTGAACTATTGGCATGT
JMJ707-sgRNA-R	TCCCTCATTTGTTCAAACACCA
